# Supplementary material for: Perineural and Lymphovascular Invasion in Resected Pancreatic Ductal Adenocarcinoma: A High-Risk Subgroup That Could Benefit from Adjuvant Radiotherapy
Source: J Clin Med. 2025 Nov 1;14(21):7763. doi: 10.3390/jcm14217763 (PMC12608663; doi:10.3390/jcm14217763)
Supplement: Supplementary file 1 [file jcm-14-07763-s001.zip]

Archive with 1 entries (1 files):
- jcm-3870264-supplementary.pdf
